# Supplementary material for: Determination of Soil Cadmium Safety Thresholds for Food Production in a Rice-Crayfish Coculture System
Source: Foods. 2022 Nov 27;11(23):3828. doi: 10.3390/foods11233828 (PMC9740835; doi:10.3390/foods11233828)
Supplement: Supplementary file 1 [file foods-11-03828-s001.zip]

Archive with 1 entries (1 files):
- foods-1993039-supplementary.pdf
